# Supplementary material for: Impact of Silver and Copper Oxide Nanoparticles on Anaerobic Digestion of Sludge and Bacterial Community Structure
Source: Nanomaterials (Basel). 2025 Feb 3;15(3):236. doi: 10.3390/nano15030236 (PMC11820454; doi:10.3390/nano15030236)
Supplement: Supplementary file 1 [file nanomaterials-15-00236-s001.zip]

Archive with 1 entries (1 files):
- nanomaterials-3431872-supplementary.pdf
